# Supplementary material for: Automated Adenoid Hypertrophy Assessment with Lateral Cephalometry in Children Based on Artificial Intelligence
Source: Diagnostics (Basel). 2021 Jul 31;11(8):1386. doi: 10.3390/diagnostics11081386 (PMC8394806; doi:10.3390/diagnostics11081386)
Supplement: Supplementary file 1 [file diagnostics-11-01386-s001.zip]

Archive with 1 entries (1 files):
- diagnostics-1299014-SI.pdf
